# Supplementary material for: Environmental Impact of Surgical Masks Consumption in Italy Due to COVID-19 Pandemic
Source: Materials (Basel). 2022 Mar 10;15(6):2046. doi: 10.3390/ma15062046 (PMC8949017; doi:10.3390/ma15062046)
Supplement: Supplementary file 1 [file materials-15-02046-s001.zip]

Archive with 1 entries (1 files):
- materials-1569515-supplementary.pdf
